# Supplementary material for: Vaccine Hesitancy and Perceptions of the Community about Polio in High-Risk Areas of Karachi, Sindh, Pakistan
Source: Vaccines (Basel). 2022 Dec 28;11(1):70. doi: 10.3390/vaccines11010070 (PMC9866813; doi:10.3390/vaccines11010070)
Supplement: Supplementary file 1 [file vaccines-11-00070-s001.zip]

Archive with 1 entries (1 files):
- vaccines-2038022-supplementary.pdf
